# Supplementary material for: Scale-Up to Pilot of a Non-Axenic Culture of Thraustochytrids Using Digestate from Methanization as Nitrogen Source
Source: Mar Drugs. 2022 Aug 2;20(8):499. doi: 10.3390/md20080499 (PMC9410245; doi:10.3390/md20080499)
Supplement: Supplementary file 1 [file marinedrugs-20-00499-s001.zip]

Archive with 5 entries (4 files):
- marinedrugs-1809880-reports/
- marinedrugs-1809880-reports/Interreg NWE ALG-AD project A Regulatory Review on the Use of Digestate to Cultivate Algal Biomass for Animal Feed.pdf
- marinedrugs-1809880-reports/Interreg NWE ALG-AD project Safety analysis digestate and algal biomass produced by the three ALG-AD pilots.pdf
- marinedrugs-1809880-reports/Interreg NWE ALG-AD project Seasonal variation of algal biomass cultivated using nutrient rich digestate.pdf
- marinedrugs-1809880-supplementary.pdf
